# Supplementary material for: Molecular Epidemiology of SARS-CoV-2 Detected from Different Areas of the Kandy District of Sri Lanka from November 2020–March 2022
Source: Viruses. 2025 Aug 29;17(9):1189. doi: 10.3390/v17091189 (PMC12474409; doi:10.3390/v17091189)
Supplement: Supplementary file 1 [file viruses-17-01189-s001.zip]

Archive with 1 entries (1 files):
- viruses-3786314-supplementary.pdf
